# Supplementary material for: Preliminary Study on the Positive Expression Regulation of Alpha2-Macroglobulin in the Testicular Tissue of Male Mice by Environmental Estrogens
Source: Int J Mol Sci. 2024 Dec 15;25(24):13434. doi: 10.3390/ijms252413434 (PMC11676208; doi:10.3390/ijms252413434)
Supplement: Supplementary file 1 [file ijms-25-13434-s001.zip]

Archive with 1 entries (1 files):
- ijms-3295092-supplementary.pdf
